# Supplementary material for: Changing Hearts and Plates: The Effect of Animal-Advocacy Pamphlets on Meat Consumption
Source: Front Psychol. 2021 May 31;12:668674. doi: 10.3389/fpsyg.2021.668674 (PMC8220289; doi:10.3389/fpsyg.2021.668674)
Supplement: Supplementary file 2 [file Data_Sheet_1.zip]

Archive with 4 entries (4 files):
- leafleting_frontiers_statacode_SI.do
- __MACOSX/._leafleting_frontiers_statacode_SI.do
- leafleting_frontiers_statacode.do
- __MACOSX/._leafleting_frontiers_statacode.do
