# Supplementary material for: Changing Hearts and Plates: The Effect of Animal-Advocacy Pamphlets on Meat Consumption
Source: Front Psychol. 2021 May 31;12:668674. doi: 10.3389/fpsyg.2021.668674 (PMC8220289; doi:10.3389/fpsyg.2021.668674)
Supplement: Supplementary file 2 [file Data_Sheet_1.zip › leafleting_frontiers_statacode_SI.do]

*****************************************************
*
*	Tables for Changing Hearts and Plates...

*	Last Updated:5/17/2021
*	
*****************************************************

clear all
capture log close
set more off
set emptycells drop
global CLEANDATA "~/datapath "        //include path for data 
global LOG " "
global OUTPUT "~/outputpath "

log using "$LOG/maketables.txt", replace

use "$CLEANDATA/dataname.dta", clear  //incldue data source 

global include "date>=start_date & !weekend & !morning & !fridaynight & foodtype!=. " 


global purchasevars "beef poultryfish meat veg"

global surveyoutcomevars "vegn reducer dietchanged reasonsdietchanged correctleaflet readleaflet affectedme taughtme thoughtmore extremelyimportant extremelyimpactful easilyaccessible lifestylechange"


***********
* Supplemental Information (SI) Tables 
***********

***********
* SUMMARY STATS
***********

****Balance table of pre-intervention means****


balancetable (mean if $include & !aftertreat & condition==0 ) (mean if $include & !aftertreat & condition==1) (diff  condition if $include & !aftertreat) $purchasevars using "$OUTPUT/BalanceTableTreatment_all.tex", pval vce(cluster id) groups("Means" "Difference", pattern(1 0 1) ) ctitles( "Pre-Intervention Contr." "Pre-Intervention Treat." "Treat. $-$ Contr.") varlabels replace wrap(20 indent) nonumbers 

			
			
******************************************
*balancetable : selection in to survey and Survey Outocmes (3 tables)
*
******************************************			


******Balancetable for treatment and control separetely****** 


balancetable (mean if $include & condition==1 & survey==1 ) (mean if $include & condition==1 & survey==0 ) (diff  survey if $include &condition==1) $purchasevars using "$OUTPUT/Balancetable_survey_treatonly.tex",pval vce(cluster id) groups("Means" "Difference", pattern(1 0 1) ) ctitles("Survey=1" "Survey=0" "took survey $-$ didn't take survey") varlabels replace wrap(20 indent) nonumbers 


balancetable (mean if $include & condition==0 & survey==1 ) (mean if $include & condition==0 & survey==0 ) (diff  survey if $include &condition==0) $purchasevars using "$OUTPUT/Balancetable_survey_contronly.tex",pval vce(cluster id) groups("Means" "Difference", pattern(1 0 1) ) ctitles("Survey=1" "Survey=0" "took survey $-$ didn't take survey") varlabels replace wrap(20 indent) nonumbers 


******Balancetable of all survey outcomes by treatment****** 

	preserve //*************
		
	    bysort id date: keep if _n==1
		balancetable /*(mean if $include)*/ (mean if $include & condition==0 ) (mean if $include & condition==1) (diff  condition if $include) $surveyoutcomevars using "$OUTPUT/BalanceTable_surveyoutcomesindv.tex", pval vce(cluster id) groups("Means" "Difference", pattern(1 0 1) ) ctitles(/*"Full Sample"*/ "Control" "Treatment" "Treat. $-$ Contr.") varlabels replace nonumbers 

	restore //****************** 


******************************************
*Heterogenous Treatment effect additional tables
******************************************			
******************************************
* Interaction with diet: reducer=meat reduction diet three windows
******************************************	


local horizons "firstmonth secondmonth after2months"
local outcomes "beef poultryfish veg meat"
 

local k=0
foreach j of local horizons {
	local k=`k'+1
	foreach i in `outcomes' {
		qui logit `i' i.treated i.aftertreat##i.reducer i.treatedXreducer  i.id i.date i.hrs if $include & `j', clu(id)
	        estpost margins, dydx(treated treatedXreducer) 
			eststo Tab6a_`k'_`i'
			test 1.treated + 1.treatedXreducer=0
			estadd scalar rp=r(p)  : Tab6a_`k'_`i'
		qui logit `i' i.treated i.aftertreat##i.reducer i.treatedXreducer  i.id i.date i.hrs if $include & `j', clu(id)
			estadd scalar clusters=e(N_clust) : Tab6a_`k'_`i'
			estadd scalar pseudo=e(r2_p) : Tab6a_`k'_`i'
		qui sum `i' if reducer==1 & $include & `j'
			estadd scalar meandv_rone=r(mean) : Tab6a_`k'_`i'
		qui sum `i' if reducer==0 & $include & `j'
			estadd scalar meandv_rzero=r(mean) : Tab6a_`k'_`i'
	}
}

esttab  Tab6a_*, keep(1.treated 1.treatedXreducer) b se stats(N clusters pseudo meandv) 

estout Tab6a_* using "$OUTPUT/Tab6a_reducer_ThreeHorizon.tex", keep(1.treated 1.treatedXreducer) ///
			cells(b(fmt(%9.3fc) star) se(par))   ///
			stats(rp meandv_rzero meandv_rone  r2_p N_clust N, fmt( %9.3fc %9.3gc %9.3gc %9.3gc ) labels("P-value reducer" "Mean of untreated DV  reducer=0" "Mean of untreated DV reducer=1" "PseudoR2" "Clusters" "N") )  ///
			mlabels("beef" "poultry/fish" "veg" "meat" "beef" "poultry/fish" "veg" "meat" "beef" "poultry/fish" "veg" "meat"  ) ///
			mgroups("first month" "second month" "after 2 months", pattern(1 0 0 0 1 0 0 0 1 0 0 0) prefix(\multicolumn{@span}{c}{) suffix(}) span erepeat(\cmidrule(lr){@span})) ///
			collabels(,none) numbers style(tex) interaction("$\times$") label nolegend replace ///
			starlevels(\$^*\$ 0.10 \$^{**}\$ 0.05 \$^{***}\$ 0.01) prehead(\begin{tabular}{l*{@M}{c}} \hline \hline) ///
			posthead(\hline) prefoot(\\) postfoot(\hline \hline \end{tabular})


			


******************************************
* Interaction with dietchanged three windows
******************************************	

local horizons "firstmonth secondmonth after2months"
local outcomes "beef poultryfish veg meat"
 

local k=0
foreach j of local horizons {
	local k=`k'+1
	foreach i in `outcomes' {
		qui logit `i' i.treated i.aftertreat##i.dietchanged i.treatedXdietchanged  i.id i.date i.hrs if $include & `j', clu(id)
	        estpost margins, dydx(treated treatedXdietchanged) 
			eststo Tab7a_`k'_`i'
			test 1.treated + 1.treatedXdietchanged=0
			estadd scalar dp=r(p)  : Tab7a_`k'_`i'
		qui logit `i' i.treated i.aftertreat##i.dietchanged i.treatedXdietchanged  i.id i.date i.hrs if $include & `j', clu(id)
			estadd scalar clusters=e(N_clust) : Tab7a_`k'_`i'
			estadd scalar pseudo=e(r2_p) : Tab7a_`k'_`i'
		qui sum `i' if dietchanged==1 & $include & `j'
			estadd scalar meandvd_one=r(mean) : Tab7a_`k'_`i'
		qui sum `i' if dietchanged==0 & $include & `j'
			estadd scalar meandvd_zero=r(mean) : Tab7a_`k'_`i'
	}
}

esttab  Tab7a_*, keep(1.treated 1.treatedXdietchanged) b se stats(N clusters pseudo meandv) 

estout Tab7a_* using "$OUTPUT/Tab7a_hdietchanged_ThreeHorizon.tex", keep(1.treated 1.treatedXdietchanged) ///
			cells(b(fmt(%9.3fc) star) se(par))   ///
            stats(dp meandvd_zero meandvd_one r2_p N_clust N, fmt( %9.3fc %9.3gc %9.3gc %9.3gc ) labels("P-value dietchanged" "Mean of untreated DV  dietchanged=0" "Mean of untreated DV dietchanged=1" "PseudoR2" "Clusters" "N") )  ///
			mlabels("beef" "poultry/fish" "veg" "meat" "beef" "poultry/fish" "veg" "meat" "beef" "poultry/fish" "veg" "meat"  ) ///
			mgroups("first month" "second month" "after 2 months", pattern(1 0 0 0 1 0 0 0 1 0 0 0) prefix(\multicolumn{@span}{c}{) suffix(}) span erepeat(\cmidrule(lr){@span})) 	 collabels(,none) numbers style(tex) interaction("$\times$") label nolegend replace ///
			starlevels(\$^*\$ 0.10 \$^{**}\$ 0.05 \$^{***}\$ 0.01) prehead(\begin{tabular}{l*{@M}{c}} \hline \hline) ///
			posthead(\hline) prefoot(\\) postfoot(\hline \hline \end{tabular})
			
******************************************
* Interaction with leaflet var : identified correct leaflet three windows  
******************************************	

					
local horizons "firstmonth secondmonth after2months"
local outcomes "beef poultryfish veg meat"
 

local k=0
foreach j of local horizons {
	local k=`k'+1
	foreach i in `outcomes' {
		qui logit `i' i.treated i.aftertreat##i.correctleaflet i.treatedXcorrectleaflet  i.id i.date i.hrs if $include & `j', clu(id)
	        estpost margins, dydx(treated treatedXcorrectleaflet) 
			eststo Tab8a_`k'_`i'
			test 1.treated + 1.treatedXcorrectleaflet=0
			estadd scalar clp=r(p)  : Tab8a_`k'_`i'
		qui logit `i' i.treated i.aftertreat##i.correctleaflet i.treatedXcorrectleaflet  i.id i.date i.hrs if $include & `j', clu(id)
			estadd scalar clusters=e(N_clust) : Tab8a_`k'_`i'
			estadd scalar pseudo=e(r2_p) : Tab8a_`k'_`i'
		qui sum `i' if correctleaflet==1 & $include & `j'
			estadd scalar meandvcl_one=r(mean) : Tab8a_`k'_`i'
		qui sum `i' if correctleaflet==0 & $include & `j'
			estadd scalar meandvcl_zero=r(mean) : Tab8a_`k'_`i'
	}
}

esttab  Tab8a_*, keep(1.treated 1.treatedXcorrectleaflet) b se stats(N clusters pseudo meandv) 

estout Tab8a_* using "$OUTPUT/Tab8a_correctleaflet_ThreeHorizon.tex", keep(1.treated 1.treatedXcorrectleaflet) ///
			cells(b(fmt(%9.3fc) star) se(par))   ///
			stats(clp meandvcl_zero meandvcl_one r2_p N_clust N, fmt( %9.3fc %9.3gc %9.3gc %9.3gc ) labels("P-value correctleaflet" "Mean of untreated DV correctleaflet=0" "Mean of untreated DV correctleaflet=1" "PseudoR2" "Clusters" "N") )  ///
			mlabels("beef" "poultry/fish" "veg" "meat" "beef" "poultry/fish" "veg" "meat" "beef" "poultry/fish" "veg" "meat"  ) ///
			mgroups("first month" "second month" "after 2 months", pattern(1 0 0 0 1 0 0 0 1 0 0 0) prefix(\multicolumn{@span}{c}{) suffix(}) span erepeat(\cmidrule(lr){@span})) collabels(,none) numbers style(tex) interaction("$\times$") label  nolegend replace ///
			starlevels(\$^*\$ 0.10 \$^{**}\$ 0.05 \$^{***}\$ 0.01) prehead(\begin{tabular}{l*{@M}{c}} \hline \hline) ///
			posthead(\hline) prefoot(\\) postfoot(\hline \hline \end{tabular})
						
		
			
*************************************************
* Interaction with leaflet var : readleaflet three windows 
**************************************************	


local horizons "firstmonth secondmonth after2months"
local outcomes "beef poultryfish veg meat"
 

local k=0
foreach j of local horizons {
	local k=`k'+1
	foreach i in `outcomes' {
		qui logit `i' i.treated i.aftertreat##i.readleaflet i.treatedXreadleaflet  i.id i.date i.hrs if $include & `j', clu(id)
	        estpost margins, dydx(treated treatedXreadleaflet) 
			eststo Tab9a_`k'_`i'
			test 1.treated + 1.treatedXreadleaflet=0
			estadd scalar rdp=r(p)  : Tab9a_`k'_`i'
		qui logit `i' i.treated i.aftertreat##i.readleaflet i.treatedXreadleaflet  i.id i.date i.hrs if $include & `j', clu(id)
			estadd scalar clusters=e(N_clust) : Tab9a_`k'_`i'
			estadd scalar pseudo=e(r2_p) : Tab9a_`k'_`i'
		qui sum `i' if readleaflet==1 & $include & `j'
			estadd scalar meandvcrl_one=r(mean) : Tab9a_`k'_`i'
		qui sum `i' if readleaflet==0 & $include & `j'
			estadd scalar meandvcrl_zero=r(mean) : Tab9a_`k'_`i'
	}
}

esttab  Tab9a_*, keep(1.treated 1.treatedXreadleaflet) b se stats(N clusters pseudo meandv) 

estout Tab9a_* using "$OUTPUT/Tab9a_readleaflet_ThreeHorizon.tex", keep(1.treated 1.treatedXreadleaflet) ///
			cells(b(fmt(%9.3fc) star) se(par))   ///
			stats(rdp meandvcrl_zero meandvcrl_one r2_p N_clust N, fmt( %9.3fc %9.3gc %9.3gc %9.3gc ) labels("P-value readleaflet" "Mean of untreated DV readleaflet=0" "Mean of untreated DV readleaflet=1" "PseudoR2" "Clusters" "N") )  ///
			mlabels("beef" "poultry/fish" "veg" "meat" "beef" "poultry/fish" "veg" "meat" "beef" "poultry/fish" "veg" "meat"  ) ///
			mgroups("first month" "second month" "after 2 months", pattern(1 0 0 0 1 0 0 0 1 0 0 0) prefix(\multicolumn{@span}{c}{) suffix(}) span erepeat(\cmidrule(lr){@span})) collabels(,none) numbers style(tex) interaction("$\times$") label  nolegend replace ///
			starlevels(\$^*\$ 0.10 \$^{**}\$ 0.05 \$^{***}\$ 0.01) prehead(\begin{tabular}{l*{@M}{c}} \hline \hline) ///
			posthead(\hline) prefoot(\\) postfoot(\hline \hline \end{tabular})


								
***********************************************************
* Interaction with leaflet var : leaflet affectedme three windows
***********************************************************	

local horizons "firstmonth secondmonth after2months"
local outcomes "beef poultryfish veg meat"
 

local k=0
foreach j of local horizons {
	local k=`k'+1
	foreach i in `outcomes' {
		qui logit `i' i.treated  i.aftertreat##i.affectedme i.treatedXaffectedme i.id i.date i.hrs if $include & `j', clu(id)
	        estpost margins, dydx(treated treatedXaffectedme) 
			eststo Tab10a_`k'_`i'
			test 1.treated + 1.treatedXaffectedme=0
			estadd scalar rdp=r(p)  : Tab10a_`k'_`i'
		qui logit `i' i.treated i.aftertreat##i.affectedme i.treatedXaffectedme  i.id i.date i.hrs if $include & `j', clu(id)
			estadd scalar clusters=e(N_clust) : Tab10a_`k'_`i'
			estadd scalar pseudo=e(r2_p) : Tab10a_`k'_`i'
		qui sum `i' if affectedme==1 & $include & `j'
			estadd scalar meandvam_one=r(mean) : Tab10a_`k'_`i'
		qui sum `i' if affectedme==0 & $include & `j'
			estadd scalar meandvam_zero=r(mean) : Tab10a_`k'_`i'
	}
}

esttab  Tab10a_*, keep(1.treated 1.treatedXaffectedme) b se stats(N clusters pseudo meandv) 

estout Tab10a_* using "$OUTPUT/Tab10a_affectedme_ThreeHorizon.tex", keep(1.treated 1.treatedXaffectedme) ///
			cells(b(fmt(%9.3fc) star) se(par))   ///
			stats(rdp meandvam_zero meandvam_one r2_p N_clust N, fmt( %9.3fc %9.3gc %9.3gc %9.3gc ) labels("P-value affectedme" "Mean of untreated DV affectedme=0" "Mean of untreated DV affectedme=1" "PseudoR2" "Clusters" "N") )  ///
			mlabels("beef" "poultry/fish" "veg" "meat" "beef" "poultry/fish" "veg" "meat" "beef" "poultry/fish" "veg" "meat"  ) ///
			mgroups("first month" "second month" "after 2 months", pattern(1 0 0 0 1 0 0 0 1 0 0 0) prefix(\multicolumn{@span}{c}{) suffix(}) span erepeat(\cmidrule(lr){@span}))    collabels(,none) numbers style(tex) interaction("$\times$") label nolegend replace ///
			starlevels(\$^*\$ 0.10 \$^{**}\$ 0.05 \$^{***}\$ 0.01) prehead(\begin{tabular}{l*{@M}{c}} \hline \hline) ///
			posthead(\hline) prefoot(\\) postfoot(\hline \hline \end{tabular})
			
			

			
******************************************************
* Interaction with leaflet var : interaction with leaflet leaflet taughtme three windows
******************************************************


local horizons "firstmonth secondmonth after2months"
local outcomes "beef poultryfish veg meat"
 

local k=0
foreach j of local horizons {
	local k=`k'+1
	foreach i in `outcomes' {
		qui logit `i' i.treated i.aftertreat##i.taughtme i.treatedXtaughtme  i.id i.date i.hrs if $include & `j', clu(id)
	        estpost margins, dydx(treated treatedXtaughtme) 
			eststo Tab11a_`k'_`i'
			test 1.treated + 1.treatedXtaughtme=0
			estadd scalar tmep=r(p)  : Tab11a_`k'_`i'
		qui logit `i' i.treated i.aftertreat##i.taughtme i.treatedXtaughtme  i.id i.date i.hrs if $include & `j', clu(id)
			estadd scalar clusters=e(N_clust) : Tab11a_`k'_`i'
			estadd scalar pseudo=e(r2_p) : Tab11a_`k'_`i'
		qui sum `i' if taughtme==1 & $include & `j'
			estadd scalar meandvtm_one=r(mean) : Tab11a_`k'_`i'
		qui sum `i' if taughtme==0 & $include & `j'
			estadd scalar meandvtm_zero=r(mean) : Tab11a_`k'_`i'
	}
}

esttab  Tab11a_*, keep(1.treated 1.treatedXtaughtme) b se stats(N clusters pseudo meandv) 

estout Tab11a_* using "$OUTPUT/Tab11a_taughtme_ThreeHorizon.tex", keep(1.treated 1.treatedXtaughtme) ///
			cells(b(fmt(%9.3fc) star) se(par))   ///
			stats(tmep meandvtm_zero meandvtm_one r2_p N_clust N, fmt( %9.3fc %9.3gc %9.3gc %9.3gc ) labels("P-value taughtme" "Mean of untreated DV taughtme=0" "Mean of untreated DV taughtme=1" "PseudoR2" "Clusters" "N") )  ///
			mlabels("beef" "poultry/fish" "veg" "meat" "beef" "poultry/fish" "veg" "meat" "beef" "poultry/fish" "veg" "meat"  ) ///
			mgroups("first month" "second month" "after 2 months", pattern(1 0 0 0 1 0 0 0 1 0 0 0) prefix(\multicolumn{@span}{c}{) suffix(}) span erepeat(\cmidrule(lr){@span})) 	collabels(,none) numbers style(tex) interaction("$\times$") label nolegend replace ///
			starlevels(\$^*\$ 0.10 \$^{**}\$ 0.05 \$^{***}\$ 0.01) prehead(\begin{tabular}{l*{@M}{c}} \hline \hline) ///
			posthead(\hline) prefoot(\\) postfoot(\hline \hline \end{tabular})

			


								
*************************************************************
* Interaction with leaflet var : thoughtmore three windows
*  
*************************************************************	

local horizons "firstmonth secondmonth after2months"
local outcomes "beef poultryfish veg meat"
 

local k=0
foreach j of local horizons {
	local k=`k'+1
	foreach i in `outcomes' {
		qui logit `i' i.treated i.aftertreat##i.thoughtmore i.treatedXthoughtmore  i.id i.date i.hrs if $include & `j', clu(id)
	        estpost margins, dydx(treated treatedXthoughtmore) 
			eststo Tab12a_`k'_`i'
			test 1.treated +1.treatedXthoughtmore=0
			estadd scalar tmop=r(p)  : Tab12a_`k'_`i'
		qui logit `i' i.treated i.aftertreat##i.thoughtmore i.treatedXthoughtmore  i.id i.date i.hrs if $include & `j', clu(id)
			estadd scalar clusters=e(N_clust) : Tab12a_`k'_`i'
			estadd scalar pseudo=e(r2_p) : Tab12a_`k'_`i'
		qui sum `i' if thoughtmore==1 & $include & `j'
			estadd scalar meandvtmo_one=r(mean) : Tab12a_`k'_`i'
		qui sum `i' if thoughtmore==0 & $include & `j'
			estadd scalar meandvtmo_zero=r(mean) : Tab12a_`k'_`i'
	}
}

esttab  Tab12a_*, keep(1.treated 1.treatedXthoughtmore) b se stats(N clusters pseudo meandv) 

estout Tab12a_* using "$OUTPUT/Tab12a_thoughtmore_ThreeHorizon.tex", keep(1.treated 1.treatedXthoughtmore) ///
			cells(b(fmt(%9.3fc) star) se(par))   ///
			stats(tmop meandvtmo_zero meandvtmo_one   r2_p N_clust N, fmt( %9.3fc %9.3gc %9.3gc %9.3gc ) labels("P-value thoughtmore" "Mean of untreated DV thoughtmore=0" "Mean of untreated DV thoughtmore=1" "PseudoR2" "Clusters" "N") )  ///
			mlabels("beef" "poultry/fish" "veg" "meat" "beef" "poultry/fish" "veg" "meat" "beef" "poultry/fish" "veg" "meat"  ) ///
			mgroups("first month" "second month" "after 2 months", pattern(1 0 0 0 1 0 0 0 1 0 0 0) prefix(\multicolumn{@span}{c}{) suffix(}) span erepeat(\cmidrule(lr){@span}))    collabels(,none) numbers style(tex) interaction("$\times$") label nolegend replace ///
			starlevels(\$^*\$ 0.10 \$^{**}\$ 0.05 \$^{***}\$ 0.01) prehead(\begin{tabular}{l*{@M}{c}} \hline \hline) ///
			posthead(\hline) prefoot(\\) postfoot(\hline \hline \end{tabular})
			

			
*************************************************************
* Interaction with views: willingness to make lifestyle changes three windows
*************************************************************	

local horizons "firstmonth secondmonth after2months"
local outcomes "beef poultryfish veg meat"			
			
 
local k=0
foreach j of local horizons {
	local k=`k'+1
	foreach i in `outcomes' {
		qui logit `i' i.treated i.aftertreat##i.lifestylechange i.treatedXlifestylechange i.id i.date i.hrs if $include & `j', clu(id)
	        estpost margins, dydx(treated treatedXlifestylechange) 
			eststo Tab13a_`k'_`i'
			test 1.treated +1.treatedXlifestylechange=0
			estadd scalar wbcp1=r(p)  : Tab13a_`k'_`i'
			test 1.treated +2.treatedXlifestylechange=0
			estadd scalar wbcp2=r(p)  : Tab13a_`k'_`i'
			test 1.treated +3.treatedXlifestylechange=0
			estadd scalar wbcp3=r(p)  : Tab13a_`k'_`i'	
		qui logit `i' i.treated i.aftertreat##i.lifestylechange i.treatedXlifestylechange i.id i.date i.hrs if $include & `j', clu(id)
			estadd scalar clusters=e(N_clust) : Tab13a_`k'_`i'
			estadd scalar pseudo=e(r2_p) : Tab13a_`k'_`i'
		qui sum `i' if lifestylechange==0 & $include & `j'
			estadd scalar meandvwbc_zero=r(mean) : Tab13a_`k'_`i'
		qui sum `i' if lifestylechange==1 & $include & `j'
			estadd scalar meandvwbc_one=r(mean) : Tab13a_`k'_`i'
		qui sum `i' if lifestylechange==2 & $include & `j'
			estadd scalar meandvwbc_two=r(mean) : Tab13a_`k'_`i'
		qui sum `i' if lifestylechange==3 & $include & `j'
			estadd scalar meandvwbc_three=r(mean) : Tab13a_`k'_`i'
				
     }
 
 
 }
esttab  Tab13a_*, keep(1.treated 1.treatedXlifestylechange 2.treatedXlifestylechange 3.treatedXlifestylechange) b se stats(N clusters pseudo meandv) 

estout Tab13a_* using "$OUTPUT/Tab13a_lifestylechange_ThreeHorizon.tex", keep(1.treated 1.treatedXlifestylechange 2.treatedXlifestylechange 3.treatedXlifestylechange) ///
			cells(b(fmt(%9.3fc) star) se(par))   ///
			stats(wbcp1 wbcp2 wbcp3 meandvwbc_zero meandvwbc_one meandvwbc_two meandvwbc_three r2_p N_clust N, fmt( %9.3fc %9.3fc  %9.3fc %9.3gc %9.3gc %9.3gc  %9.3gc %9.3gc %9.3gc ) labels("P-value smallchange" "P-value moderatechange" "P-value bigchange" "Mean of untreated DV nochange" "Mean of untreated DV smallchange" "Mean of untreated DV moderatechange" "Mean of untreated DV bigchange" "PseudoR2" "Clusters" "N") )  ///
			mlabels("beef" "poultry/fish" "veg" "meat" "beef" "poultry/fish" "veg" "meat" "beef" "poultry/fish" "veg" "meat") ///
			mgroups("first month" "second month" "after 2 months", pattern(1 0 0 0 1 0 0 0 1 0 0 0) prefix(\multicolumn{@span}{c}{) suffix(}) span erepeat(\cmidrule(lr){@span})) collabels(,none) numbers style(tex) interaction("$\times$") label nolegend replace ///
			starlevels(\$^*\$ 0.10 \$^{**}\$ 0.05 \$^{***}\$ 0.01) prehead(\begin{tabular}{l*{@M}{c}} \hline \hline) ///
			posthead(\hline) prefoot(\\) postfoot(\hline \hline \end{tabular})                     			
	
			
			
			
			
*************************************************************
* Interaction with views: importance of issue of mistreatment of farm animals  
*************************************************************

	
local horizons "firstmonth secondmonth after2months"
local outcomes "beef poultryfish veg meat"
 

local k=0
foreach j of local horizons {
	local k=`k'+1
	foreach i in `outcomes' {
		qui logit `i' i.treated i.aftertreat##i.extremelyimportant i.treatedXextremelyimportant  i.id i.date i.hrs if $include & `j', clu(id)
	        estpost margins, dydx(treated treatedXextremelyimportant) 
			eststo Tab14a_`k'_`i'
			test 1.treated +1.treatedXextremelyimportant=0
			estadd scalar eip1=r(p)  : TabTab14a_`k'_`i'
		qui logit `i' i.treated i.aftertreat##i.extremelyimportant i.treatedXextremelyimportant  i.id i.date i.hrs if $include & `j', clu(id)
			estadd scalar clusters=e(N_clust) : TabTab14a_`k'_`i'
			estadd scalar pseudo=e(r2_p) : TabTab14a_`k'_`i'
		qui sum `i' if extremelyimportant==0 & $include & `j'
			estadd scalar meandvei_zero=r(mean) : TabTab14a_`k'_`i'
		qui sum `i' if extremelyimportant==1 & $include & `j'
			estadd scalar meandvei_one=r(mean) : TabTab14a_`k'_`i'
	
	}
}

esttab  TabTab14a_*, keep(1.treated 1.treatedXextremelyimportant) b se stats(N clusters pseudo meandv) 

estout TabTab14a_* using "$OUTPUT/Tab14a_extremelyimportant_ThreeHorizonRev.tex", keep(1.treated 1.treatedXextremelyimportant ) ///
			cells(b(fmt(%9.3fc) star) se(par))   ///
			stats(eip1 meandvei_zero meandvei_one r2_p N_clust N, fmt( %9.3fc %9.3gc %9.3gc %9.3gc  %9.3gc %9.3gc) labels("P-value extremelyimportant" "Mean of untreated DV extremelyimportant=0" "Mean of untreated DV extremelyimportant=1" "PseudoR2" "Clusters" "N") )  ///
			mlabels("beef" "poultry/fish" "veg" "meat" "beef" "poultry/fish" "veg" "meat" "beef" "poultry/fish" "veg" "meat"  ) ///
			mgroups("first month" "second month" "after 2 months", pattern(1 0 0 0 1 0 0 0 1 0 0 0) prefix(\multicolumn{@span}{c}{) suffix(}) span erepeat(\cmidrule(lr){@span})) 	 collabels(,none) numbers style(tex) interaction("$\times$") label nolegend replace ///
			starlevels(\$^*\$ 0.10 \$^{**}\$ 0.05 \$^{***}\$ 0.01) prehead(\begin{tabular}{l*{@M}{c}} \hline \hline) ///
			posthead(\hline) prefoot(\\) postfoot(\hline \hline \end{tabular})
			
			
	
	
			
*************************************************************
* Interaction with views: how impactful is personal choice three windows
*************************************************************	

local horizons "firstmonth secondmonth after2months"
local outcomes "beef poultryfish veg meat"
 

local k=0
foreach j of local horizons {
	local k=`k'+1
	foreach i in `outcomes' {
		qui logit `i' i.treated i.aftertreat##i.extremelyimpactful i.treatedXextremelyimpactful i.id i.date i.hrs if $include & `j', clu(id)
	        estpost margins, dydx(treated treatedXextremelyimpactful) 
			eststo Tab15a_`k'_`i'
			test 1.treated +1.treatedXextremelyimpactful=0
			estadd scalar eipa1=r(p)  : Tab15a_`k'_`i'
		qui logit `i' i.treated i.aftertreat##i.extremelyimpactful i.treatedXextremelyimpactful i.id i.date i.hrs if $include & `j', clu(id)
			estadd scalar clusters=e(N_clust) : Tab15a_`k'_`i'
			estadd scalar pseudo=e(r2_p) : Tab15a_`k'_`i'
		qui sum `i' if extremelyimpactful==0 & $include & `j'
			estadd scalar meandveipa_zero=r(mean) : Tab15a_`k'_`i'
		qui sum `i' if extremelyimpactful==1 & $include & `j'
			estadd scalar meandveipa_one=r(mean) : Tab15a_`k'_`i'
			
	}
}

esttab  Tab15a_*, keep(1.treated 1.treatedXextremelyimpactful) b se stats(N clusters pseudo meandv) 

estout Tab15a_* using "$OUTPUT/Tab15a_extremelyimpactful_ThreeHorizon.tex", keep(1.treated 1.treatedXextremelyimpactful) ///
			cells(b(fmt(%9.3fc) star) se(par))   ///
			stats(eipa1 meandveipa_zero meandveipa_one r2_p N_clust N, fmt(%9.3fc %9.3gc %9.3gc %9.3gc %9.3gc %9.3gc ) labels("P-value extremelyimpactful" "Mean of untreated DV extremelyimpactful=0" "Mean of untreated DV extremelyimpactful=1" "PseudoR2" "Clusters" "N") )  ///
			mlabels("beef" "poultry/fish" "veg" "meat" "beef" "poultry/fish" "veg" "meat" "beef" "poultry/fish" "veg" "meat"  ) ///
			mgroups("first month" "second month" "after 2 months", pattern(1 0 0 0 1 0 0 0 1 0 0 0) prefix(\multicolumn{@span}{c}{) suffix(}) span erepeat(\cmidrule(lr){@span})) 	 collabels(,none) numbers style(tex) interaction("$\times$") label nolegend replace ///
			starlevels(\$^*\$ 0.10 \$^{**}\$ 0.05 \$^{***}\$ 0.01) prehead(\begin{tabular}{l*{@M}{c}} \hline \hline) ///
			posthead(\hline) prefoot(\\) postfoot(\hline \hline \end{tabular})


			
			
*************************************************************
* Interaction with views: accessibility of animal-product replacements three windows
*************************************************************	


local horizons "firstmonth secondmonth after2months"
local outcomes "beef poultryfish veg meat"
 

local k=0
foreach j of local horizons {
	local k=`k'+1
	foreach i in `outcomes' {
		qui logit `i' i.treated i.aftertreat##i.easilyaccessible i.treatedXeasilyaccessible i.id i.date i.hrs if $include & `j', clu(id)
	        estpost margins, dydx(treated treatedXeasilyaccessible) 
			eststo Tab16a_`k'_`i'
			test 1.treated +1.treatedXeasilyaccessible=0
			estadd scalar eap1=r(p)  : Tab16a_`k'_`i'
		qui logit `i' i.treated i.aftertreat##i.easilyaccessible i.treatedXeasilyaccessible i.id i.date i.hrs if $include & `j', clu(id)
			estadd scalar clusters=e(N_clust) : Tab16a_`k'_`i'
			estadd scalar pseudo=e(r2_p) : Tab16a_`k'_`i'
		qui sum `i' if easilyaccessible==0 & $include & `j'
			estadd scalar meandvea_zero=r(mean) : Tab16a_`k'_`i'
		qui sum `i' if easilyaccessible==1 & $include & `j'
			estadd scalar meandvea_one=r(mean) : Tab16a_`k'_`i'	
			
     }
 
 
 }
esttab  Tab16a_*, keep(1.treated 1.treatedXeasilyaccessible) b se stats(N clusters pseudo meandv) 

estout Tab16a_* using "$OUTPUT/Tab16a_easilyaccessible_ThreeHorizon.tex", keep(1.treated 1.treatedXeasilyaccessible) ///
			cells(b(fmt(%9.3fc) star) se(par))   ///
			stats(eap1 meandvea_zero meandvea_one r2_p N_clust N, fmt( %9.3fc %9.3gc %9.3gc %9.3gc %9.3gc %9.3gc) labels("P-value easilyaccessible" "Mean of untreated DV easilyaccessible=0" "Mean of untreated DV easilyaccessible=1" "PseudoR2" "Clusters" "N") )  ///
			mlabels("beef" "poultry/fish" "veg" "meat" "beef" "poultry/fish" "veg" "meat" "beef" "poultry/fish" "veg" "meat"  ) ///
			mgroups("first month" "second month" "after 2 months", pattern(1 0 0 0 1 0 0 0 1 0 0 0) prefix(\multicolumn{@span}{c}{) suffix(}) span erepeat(\cmidrule(lr){@span})) collabels(,none) numbers style(tex) interaction("$\times$") label nolegend replace ///
			starlevels(\$^*\$ 0.10 \$^{**}\$ 0.05 \$^{***}\$ 0.01) prehead(\begin{tabular}{l*{@M}{c}} \hline \hline) ///
			posthead(\hline) prefoot(\\) postfoot(\hline \hline \end{tabular})                     

                   			
				
*******************************************
* interaction with survey takers three windows
**********************************************			
				
					
local horizons "firstmonth secondmonth after2months"
local outcomes "beef poultryfish veg meat"
 

local k=0
foreach j of local horizons {
	local k=`k'+1
	foreach i in `outcomes' {
		qui logit `i' i.treated i.aftertreat##i.survey i.treatedXsurvey i.id i.date i.hrs if $include & `j', clu(id)
			estpost margins, dydx(treated treatedXsurvey) 
			eststo Tab17a_`k'_`i'
			test 1.treated + 1.treatedXsurvey=0
			estadd scalar spv=r(p)  : Tab17a_`k'_`i'
		qui logit `i' i.treated i.aftertreat##i.survey i.treatedXsurvey i.id i.date i.hrs if $include & `j', clu(id)
			estadd scalar clusters=e(N_clust) : Tab17a_`k'_`i'
			estadd scalar pseudo=e(r2_p) : Tab17a_`k'_`i'
		qui sum `i' if survey==1 & $include & `j'
			estadd scalar meandvfone=r(mean) : Tab17a_`k'_`i'
		qui sum `i' if survey==0 & $include & `j'
			estadd scalar meandvfzero=r(mean) : Tab17a_`k'_`i'
			
	}
}


esttab  Tab17a_*, keep(1.treated 1.treatedXsurvey) b se stats(N clusters pseudo meandv) 

estout Tab17a_* using "$OUTPUT/Tab17a_survey_ThreeHorizon.tex", keep(1.treated 1.treatedXsurvey) ///
			cells(b(fmt(%9.3fc) star) se(par))   ///
stats(spv meandvfzero meandvfone r2_p N_clust N, fmt( %9.3fc %9.3gc %9.3gc %9.3gc ) labels("P-value survey" "Mean of untreated DV survey=0" "Mean of untreated DV survey=1" "PseudoR2" "Clusters" "N") )  ///
			mlabels("beef" "poultry/fish" "veg" "meat" "beef" "poultry/fish" "veg" "meat" "beef" "poultry/fish" "veg" "meat"  ) ///
			mgroups("first month" "second month" "after 2 months", pattern(1 0 0 0 1 0 0 0 1 0 0 0) prefix(\multicolumn{@span}{c}{) suffix(}) span erepeat(\cmidrule(lr){@span})) ///
			collabels(,none) numbers style(tex) interaction("$\times$") label nolegend replace ///
			starlevels(\$^*\$ 0.10 \$^{**}\$ 0.05 \$^{***}\$ 0.01) prehead(\begin{tabular}{l*{@M}{c}} \hline \hline) ///
			posthead(\hline) prefoot(\\) postfoot(\hline \hline \end{tabular})	
			
			
**************************************************************
* triple interaction with survey takers and gender three windows  
***************************************************************			
					
local horizons "firstmonth secondmonth after2months"
local outcomes "beef poultryfish veg meat"
 

local k=0
foreach j of local horizons {
	local k=`k'+1
	foreach i in `outcomes' {
		qui logit `i' i.treated i.aftertreat##i.survey##i.female i.treatedXsurvey i.treatedXfemale i.treatedXsurveyXfemale i.id i.date i.hrs if $include & `j', clu(id)
			estpost margins, dydx(treated treatedXsurvey treatedXfemale treatedXsurveyXfemale) 
			eststo Tab18a_`k'_`i'
			test 1.treated + 1.treatedXsurveyXfemale=0
			estadd scalar sfpv=r(p)  : Tab18a_`k'_`i'
		qui logit `i' i.treated i.aftertreat##i.survey##i.female i.treatedXsurvey i.treatedXfemale i.treatedXsurveyXfemale i.id i.date i.hrs if $include & `j', clu(id)
			estadd scalar clusters=e(N_clust) : Tab18a_`k'_`i'
			estadd scalar pseudo=e(r2_p) : Tab18a_`k'_`i'
		qui sum `i' if survey==1 & $include & `j'
			estadd scalar meandvfone=r(mean) : Tab18a_`k'_`i'
		qui sum `i' if survey==0 & $include & `j'
			estadd scalar meandvfzero=r(mean) : Tab18a_`k'_`i'
			
	}
}


esttab  Tab18a_*, keep(1.treated 1.treatedXsurvey 1.treatedXfemale 1.treatedXsurveyXfemale) b se stats(N clusters pseudo meandv) 

estout Tab18a_* using "$OUTPUT/Tab18a_surveyfemale_ThreeHorizon.tex", keep(1.treated /*1.treatedXsurvey 1.treatedXfemale*/ 1.treatedXsurveyXfemale) ///
			cells(b(fmt(%9.3fc) star) se(par))   ///
stats(sfpv meandvfzero meandvfone r2_p N_clust N, fmt( %9.3fc %9.3gc %9.3gc %9.3gc ) labels("P-value survey $\times$ female" "Mean of untreated DV survey=0" "Mean of untreated DV survey=1" "PseudoR2" "Clusters" "N") )  ///
			mlabels("beef" "poultry/fish" "veg" "meat" "beef" "poultry/fish" "veg" "meat" "beef" "poultry/fish" "veg" "meat"  ) ///
			mgroups("first month" "second month" "after 2 months", pattern(1 0 0 0 1 0 0 0 1 0 0 0) prefix(\multicolumn{@span}{c}{) suffix(}) span erepeat(\cmidrule(lr){@span})) ///
			collabels(,none) numbers style(tex) interaction("$\times$") label nolegend replace ///
			starlevels(\$^*\$ 0.10 \$^{**}\$ 0.05 \$^{***}\$ 0.01) prehead(\begin{tabular}{l*{@M}{c}} \hline \hline) ///
			posthead(\hline) prefoot(\\) postfoot(\hline \hline \end{tabular})			
			
			

			
			
*****************************************************************
* main result in three windows including all observations abd include aftertreat results 
**********************************************************************

local horizons "stdhz semofint aftersem"
local outcomes "beef poultryfish veg meat"	
			

local k=0
foreach j of local horizons {
	local k=`k'+1
	foreach i in `outcomes' {
		qui logit `i' i.treated i.aftertreat i.id i.date i.hrs if $include & `j', clu(id)
			estpost margins, dydx(treated aftertreat) 
			eststo Tab19a_`k'_`i'		
		qui logit `i' i.treated i.aftertreat i.id i.date i.hrs if $include & `j', clu(id)
			estadd scalar clusters=e(N_clust) : Tab19a_`k'_`i'
			estadd scalar pseudo=e(r2_p) : Tab19a_`k'_`i'
		qui sum `i' if $include & `j'
			estadd scalar meandv=r(mean) : Tab19a_`k'_`i'
	}
}

esttab  Tab19a_*, keep(1.treated 1.aftertreat) b se stats(N clusters pseudo meandv) 
estout Tab19a_* using "$OUTPUT/Tab19a_MainResult_semofintaftersemrevaftertreat.tex", keep(1.treated 1.aftertreat)  ///
			cells(b(fmt(%9.3fc) star) se(par))   ///
			stats( meandv r2_p N_clust N, fmt( %9.3gc %9.3gc %9.3gc) labels("Mean of DV" "PseudoR2" "Clusters" "N") )  ///
			mlabels("beef" "poultry/fish" "veg" "meat" "beef" "poultry/fish" "veg" "meat" "beef" "poultry/fish" "veg" "meat") ///
			mgroups("all observations" "semester of intervention" "semester after intervention", pattern(1 0 0 0 1 0 0 0 1 0 0 0 ) prefix(\multicolumn{@span}{c}{) suffix(}) span erepeat(\cmidrule(lr){@span})) ///
			collabels(,none) numbers style(tex) interaction("$\times$") label nolegend replace ///
			starlevels(\$^*\$ 0.10 \$^{**}\$ 0.05 \$^{***}\$ 0.01) prehead(\begin{tabular}{l*{@M}{c}} \hline \hline) ///
			posthead(\hline) prefoot(\\) postfoot(\hline \hline \end{tabular})
			
						
			
capture log close


******************End************************
