# Supplementary material for: Changing Hearts and Plates: The Effect of Animal-Advocacy Pamphlets on Meat Consumption
Source: Front Psychol. 2021 May 31;12:668674. doi: 10.3389/fpsyg.2021.668674 (PMC8220289; doi:10.3389/fpsyg.2021.668674)
Supplement: Supplementary file 2 [file Data_Sheet_1.zip › leafleting_frontiers_statacode.do]

*****************************************************
*
*	Tables for Changing Hearts and Plates...

*	Last Updated:5/17/2021
*	
*****************************************************

clear all
capture log close
set more off
set emptycells drop
global CLEANDATA "~/datapath "        //include path for data 
global LOG " "
global OUTPUT "~/outputpath "

log using "$LOG/maketables.txt", replace

use "$CLEANDATA/dataname.dta", clear  //incldue data source 

global include "date>=start_date & !weekend & !morning & !fridaynight & foodtype!=. " 


		
			
****************
* TREATMENT EFFECTS
****************


***********
* Table 1: Main result in three windows: all observations, semester of intervention , semester after intervention
**********

local horizons "stdhz semofint aftersem"
local outcomes "beef poultryfish veg meat"	
			

local k=0
foreach j of local horizons {
	local k=`k'+1
	foreach i in `outcomes' {
		qui logit `i' i.treated i.aftertreat i.id i.date i.hrs if $include & `j', clu(id)
			estpost margins, dydx(treated) 
			eststo Tab1a_`k'_`i'		
		qui logit `i' i.treated i.aftertreat i.id i.date i.hrs if $include & `j', clu(id)
			estadd scalar clusters=e(N_clust) : Tab1a_`k'_`i'
			estadd scalar pseudo=e(r2_p) : Tab1a_`k'_`i'
		qui sum `i' if $include & `j'
			estadd scalar meandv=r(mean) : Tab1a_`k'_`i'
	}
}

esttab  Tab1a_*, keep(1.treated) b se stats(N clusters pseudo meandv) 
estout Tab1a_* using "$OUTPUT/Tab1MainResult_semofintaftersem.tex", keep(1.treated)  ///
			cells(b(fmt(%9.3fc) star) se(par))   ///
			stats( meandv r2_p N_clust N, fmt( %9.3gc %9.3gc %9.3gc) labels("Mean of DV" "PseudoR2" "Clusters" "N") )  ///
			mlabels("beef" "poultry/fish" "veg" "meat" "beef" "poultry/fish" "veg" "meat" "beef" "poultry/fish" "veg" "meat") ///
			mgroups("all observations" "semester of intervention" "semester after intervention", pattern(1 0 0 0 1 0 0 0 1 0 0 0 ) prefix(\multicolumn{@span}{c}{) suffix(}) span erepeat(\cmidrule(lr){@span})) ///
			collabels(,none) numbers style(tex) interaction("$\times$") label nolegend replace ///
			starlevels(\$^*\$ 0.10 \$^{**}\$ 0.05 \$^{***}\$ 0.01) prehead(\begin{tabular}{l*{@M}{c}} \hline \hline) ///
			posthead(\hline) prefoot(\\) postfoot(\hline \hline \end{tabular})


						
***********
* Table 2: Interaction with female two windows: semester of intervention , semester after intervention
**********			
				
					
local horizons "semofint aftersem"
local outcomes "beef poultryfish veg meat"
 

local k=0
foreach j of local horizons {
	local k=`k'+1
	foreach i in `outcomes' {
		qui logit `i' i.treated i.aftertreat##i.female i.treatedXfemale i.id i.date i.hrs if $include & `j', clu(id)
			estpost margins, dydx(treated treatedXfemale) 
			eststo Tab2a_`k'_`i'
			test 1.treated + 1.treatedXfemale=0
			estadd scalar fpv=r(p)  : Tab2a_`k'_`i'
		qui logit `i' i.treated i.aftertreat##i.female i.treatedXfemale i.id i.date i.hrs if $include & `j', clu(id)
			estadd scalar clusters=e(N_clust) : Tab2a_`k'_`i'
			estadd scalar pseudo=e(r2_p) : Tab2a_`k'_`i'
		qui sum `i' if female==1 & $include & `j'
			estadd scalar meandvfone=r(mean): Tab2a_`k'_`i'
		qui sum `i' if female==0 & $include & `j'
			estadd scalar meandvfzero=r(mean): Tab2a_`k'_`i'	
			
	}
}


esttab  Tab2a_*, keep(1.treated 1.treatedXfemale) b se stats(N clusters pseudo meandv) 

estout Tab2a_* using "$OUTPUT/Tab2afemale_semofintaftersem.tex", keep(1.treated 1.treatedXfemale) ///
			cells(b(fmt(%9.3fc) star) se(par))   ///
            stats(fpv meandvfzero meandvfone r2_p N_clust N, fmt( %9.3fc %9.3gc %9.3gc %9.3gc ) labels("P-value female" "Mean of untreated DV female=0" "Mean of untreated DV female=1"  "PseudoR2" "Clusters" "N") )  ///
			mlabels("beef" "poultry/fish" "veg" "meat" "beef" "poultry/fish" "veg" "meat") ///
			mgroups("semester of intervention" "semester after intervention", pattern(1 0 0 0 1 0 0 0) prefix(\multicolumn{@span}{c}{) suffix(}) span erepeat(\cmidrule(lr){@span})) ///
			collabels(,none) numbers style(tex) interaction("$\times$") label nolegend replace ///
			starlevels(\$^*\$ 0.10 \$^{**}\$ 0.05 \$^{***}\$ 0.01) prehead(\begin{tabular}{l*{@M}{c}} \hline \hline) ///
			posthead(\hline) prefoot(\\) postfoot(\hline \hline \end{tabular})

			
***********
* Table 3: interaction with female three windows
********** 			
					
local horizons "firstmonth secondmonth after2months"
local outcomes "beef poultryfish veg meat"
 

local k=0
foreach j of local horizons {
	local k=`k'+1
	foreach i in `outcomes' {
		qui logit `i' i.treated i.aftertreat##i.female i.treatedXfemale i.id i.date i.hrs if $include & `j', clu(id)
			estpost margins, dydx(treated treatedXfemale) 
			eststo Tab3a_`k'_`i'
			test 1.treated + 1.treatedXfemale=0
			estadd scalar fpv=r(p)  : Tab3a_`k'_`i'
		qui logit `i' i.treated i.aftertreat##i.female i.treatedXfemale i.id i.date i.hrs if $include & `j', clu(id)
			estadd scalar clusters=e(N_clust) : Tab3a_`k'_`i'
			estadd scalar pseudo=e(r2_p) : Tab3a_`k'_`i'
		qui sum `i' if female==1 & $include & `j'
			estadd scalar meandvfone=r(mean) : Tab3a_`k'_`i'
		qui sum `i' if female==0 & $include & `j'
			estadd scalar meandvfzero=r(mean) : Tab3a_`k'_`i'
			
	}
}


esttab  Tab3a_*, keep(1.treated 1.treatedXfemale) b se stats(N clusters pseudo meandv) 

estout Tab3a_* using "$OUTPUT/Tab3afemale_ThreeHorizon.tex", keep(1.treated 1.treatedXfemale) ///
			cells(b(fmt(%9.3fc) star) se(par))   ///
stats(fpv meandvfzero meandvfone r2_p N_clust N, fmt( %9.3fc %9.3gc %9.3gc %9.3gc ) labels("P-value female" "Mean of untreated DV female=0" "Mean of untreated DV female=1" "PseudoR2" "Clusters" "N") )  ///
			mlabels("beef" "poultry/fish" "veg" "meat" "beef" "poultry/fish" "veg" "meat" "beef" "poultry/fish" "veg" "meat"  ) ///
			mgroups("first month" "second month" "after 2 months", pattern(1 0 0 0 1 0 0 0 1 0 0 0) prefix(\multicolumn{@span}{c}{) suffix(}) span erepeat(\cmidrule(lr){@span})) ///
			collabels(,none) numbers style(tex) interaction("$\times$") label nolegend replace ///
			starlevels(\$^*\$ 0.10 \$^{**}\$ 0.05 \$^{***}\$ 0.01) prehead(\begin{tabular}{l*{@M}{c}} \hline \hline) ///
			posthead(\hline) prefoot(\\) postfoot(\hline \hline \end{tabular})


			
******************************************
* Interaction with diet: vegn=vegan +vegetarian
******************************************	
								
****************************
* Table 4: Interaction vegn three windows
****************************				
				

local horizons "firstmonth secondmonth after2months"
local outcomes "beef poultryfish veg meat"
 

local k=0
foreach j of local horizons {
	local k=`k'+1
	foreach i in `outcomes' {
		qui logit `i' i.treated i.aftertreat##i.vegn i.treatedXvegn  i.id i.date i.hrs if $include & `j', clu(id)
	        estpost margins, dydx(treated treatedXvegn) 
			eststo Tab4a_`k'_`i'
			test 1.treated + 1.treatedXvegn=0
			estadd scalar vp=r(p)  : Tab4a_`k'_`i'
		qui logit `i' i.treated i.aftertreat##i.vegn i.treatedXvegn  i.id i.date i.hrs if $include & `j', clu(id)
			estadd scalar clusters=e(N_clust) : Tab4a_`k'_`i'
			estadd scalar pseudo=e(r2_p) : Tab4a_`k'_`i'
		qui sum `i' if vegn==1 & $include & `j'
			estadd scalar meandvone=r(mean) : Tab4a_`k'_`i'
		qui sum `i' if vegn==0 & $include & `j'
			estadd scalar meandvzero=r(mean) : Tab4a_`k'_`i'			
	}
}

esttab  Tab4a_*, keep(1.treated 1.treatedXvegn) b se stats(N clusters pseudo meandv) 

estout Tab4a_* using "$OUTPUT/Tab4avegn_ThreeHorizon.tex", keep(1.treated 1.treatedXvegn) ///
			cells(b(fmt(%9.3fc) star) se(par))   ///
			stats(vp meandvzero meandvone  r2_p N_clust N, fmt( %9.3fc %9.3gc %9.3gc %9.3gc ) labels("P-value vegn" "Mean of untreated DV vegn=0" "Mean of untreated DV vegn=1" "PseudoR2" "Clusters" "N") )  ///
			mlabels("beef" "poultry/fish" "veg" "meat" "beef" "poultry/fish" "veg" "meat" "beef" "poultry/fish" "veg" "meat"  ) ///
			mgroups("first month" "second month" "after 2 months", pattern(1 0 0 0 1 0 0 0 1 0 0 0) prefix(\multicolumn{@span}{c}{) suffix(}) span erepeat(\cmidrule(lr){@span})) ///
			collabels(,none) numbers style(tex) interaction("$\times$") label nolegend replace ///
			starlevels(\$^*\$ 0.10 \$^{**}\$ 0.05 \$^{***}\$ 0.01) prehead(\begin{tabular}{l*{@M}{c}} \hline \hline) ///
			posthead(\hline) prefoot(\\) postfoot(\hline \hline \end{tabular})


******************************************************
* Table 5   Mechanism Tables : three tables combined 
******************************************************

******************************************************
* Table 5a   interaction with leaflet taughtme three windows, only meat
******************************************************


local horizons "firstmonth secondmonth after2months"
local outcomes "meat"	
			

local k=0
foreach j of local horizons {
	local k=`k'+1
	foreach i in `outcomes' {
		qui logit `i' i.treated i.aftertreat##i.taughtme i.treatedXtaughtme  i.id i.date i.hrs if $include & `j', clu(id)
	        estpost margins, dydx(treated treatedXtaughtme) 
			eststo Tab5a_`k'_`i'
			test 1.treated + 1.treatedXtaughtme=0
			estadd scalar tmep=r(p)  : Tab5a_`k'_`i'
		qui logit `i' i.treated i.aftertreat##i.taughtme i.treatedXtaughtme  i.id i.date i.hrs if $include & `j', clu(id)
			estadd scalar clusters=e(N_clust) : Tab5a_`k'_`i'
			estadd scalar pseudo=e(r2_p) : Tab5a_`k'_`i'
		qui sum `i' if taughtme==1 & $include & `j'
			estadd scalar meandvtm_one=r(mean) : Tab5a_`k'_`i'
		qui sum `i' if taughtme==0 & $include & `j'
			estadd scalar meandvtm_zero=r(mean) : Tab5a_`k'_`i'
	}
}

esttab  Tab5a_*, keep(1.treated 1.treatedXtaughtme) b se stats(N clusters pseudo meandv) 

estout Tab5a_* using "$OUTPUT/Tab5a_taughtme_ThreeHorizonMeat.tex", keep(1.treated 1.treatedXtaughtme) ///
			cells(b(fmt(%9.3fc) star) se(par))   ///
			stats(tmep meandvtm_zero meandvtm_one r2_p N_clust N, fmt( %9.3fc %9.3gc %9.3gc %9.3gc ) labels("P-value taughtme" "Mean of untreated DV taughtme=0" "Mean of untreated DV taughtme=1" "PseudoR2" "Clusters" "N") )  ///
			mlabels("meat" "meat" "meat") ///	
			mgroups("first month" "second month" "after 2 months", pattern(1 1 1) prefix(\multicolumn{@span}{c}{) suffix(}) span erepeat(\cmidrule(lr){@span}))collabels(,none) numbers style(tex) interaction("$\times$") label nolegend replace ///
			starlevels(\$^*\$ 0.10 \$^{**}\$ 0.05 \$^{***}\$ 0.01) prehead(\begin{tabular}{l*{@M}{c}} \hline \hline) ///
			posthead(\hline) prefoot(\\) postfoot(\hline \hline \end{tabular})


******************************************************
* Table 5b   interaction with thoughtmore three windows, only meat
******************************************************


local horizons "firstmonth secondmonth after2months"
local outcomes "meat"
 

local k=0
foreach j of local horizons {
	local k=`k'+1
	foreach i in `outcomes' {
		qui logit `i' i.treated i.aftertreat##i.thoughtmore i.treatedXthoughtmore  i.id i.date i.hrs if $include & `j', clu(id)
	        estpost margins, dydx(treated treatedXthoughtmore) 
			eststo Tab5b_`k'_`i'
			test 1.treated +1.treatedXthoughtmore=0
			estadd scalar tmop=r(p)  : Tab5b_`k'_`i'
		qui logit `i' i.treated i.aftertreat##i.thoughtmore i.treatedXthoughtmore  i.id i.date i.hrs if $include & `j', clu(id)
			estadd scalar clusters=e(N_clust) : Tab5b_`k'_`i'
			estadd scalar pseudo=e(r2_p) : Tab44r_`k'_`i'
		qui sum `i' if thoughtmore==1 & $include & `j'
			estadd scalar meandvtmo_one=r(mean) : Tab5b_`k'_`i'
		qui sum `i' if thoughtmore==0 & $include & `j'
			estadd scalar meandvtmo_zero=r(mean) : Tab5b_`k'_`i'
	}
}

esttab  Tab5b_*, keep(1.treated 1.treatedXthoughtmore) b se stats(N clusters pseudo meandv) 

estout Tab5b_* using "$OUTPUT/Tab5b_thoughtmore_ThreeHorizonMeat.tex", keep(1.treated 1.treatedXthoughtmore) ///
			cells(b(fmt(%9.3fc) star) se(par))   ///
			stats(tmop meandvtmo_zero meandvtmo_one   r2_p N_clust N, fmt( %9.3fc %9.3gc %9.3gc %9.3gc ) labels("P-value thoughtmore" "Mean of untreated DV thoughtmore=0" "Mean of untreated DV thoughtmore=1" "PseudoR2" "Clusters" "N") )  ///
			mlabels("meat" "meat" "meat") ///	
			mgroups("first month" "second month" "after 2 months", pattern(1 1 1) prefix(\multicolumn{@span}{c}{) suffix(}) span erepeat(\cmidrule(lr){@span}))collabels(,none) numbers style(tex) interaction("$\times$") label nolegend replace ///
			starlevels(\$^*\$ 0.10 \$^{**}\$ 0.05 \$^{***}\$ 0.01) prehead(\begin{tabular}{l*{@M}{c}} \hline \hline) ///
			posthead(\hline) prefoot(\\) postfoot(\hline \hline \end{tabular})
			
			


******************************************************
* Table 5c   interaction with willingness to make lifestyle changes three windows, only meat
******************************************************


local horizons "firstmonth secondmonth after2months"
local outcomes "meat"			
			
 

local k=0
foreach j of local horizons {
	local k=`k'+1
	foreach i in `outcomes' {
		qui logit `i' i.treated i.aftertreat##i.lifestylechange i.treatedXlifestylechange i.id i.date i.hrs if $include & `j', clu(id)
	        estpost margins, dydx(treated treatedXlifestylechange) 
			eststo Tab5c_`k'_`i'
			test 1.treated +1.treatedXlifestylechange=0
			estadd scalar wbcp1=r(p)  : Tab5c_`k'_`i'
			test 1.treated +2.treatedXlifestylechange=0
			estadd scalar wbcp2=r(p)  : Tab5c_`k'_`i'
			test 1.treated +3.treatedXlifestylechange=0
			estadd scalar wbcp3=r(p)  : Tab5c_`k'_`i'	
		qui logit `i' i.treated i.aftertreat##i.lifestylechange i.treatedXlifestylechange i.id i.date i.hrs if $include & `j', clu(id)
			estadd scalar clusters=e(N_clust) : Tab5c_`k'_`i'
			estadd scalar pseudo=e(r2_p) : Tab5c_`k'_`i'
		qui sum `i' if lifestylechange==0 & $include & `j'
			estadd scalar meandvwbc_zero=r(mean) : Tab5c_`k'_`i'
		qui sum `i' if lifestylechange==1 & $include & `j'
			estadd scalar meandvwbc_one=r(mean) : Tab5c_`k'_`i'
		qui sum `i' if lifestylechange==2 & $include & `j'
			estadd scalar meandvwbc_two=r(mean) : Tab5c_`k'_`i'
		qui sum `i' if lifestylechange==3 & $include & `j'
			estadd scalar meandvwbc_three=r(mean) : Tab5c_`k'_`i'
				
     }
 
 
 }
esttab  Tab5c_*, keep(1.treated 1.treatedXlifestylechange 2.treatedXlifestylechange 3.treatedXlifestylechange) b se stats(N clusters pseudo meandv) 

estout Tab5c_* using "$OUTPUT/Tab5c_lifestylechange_ThreeHorizonMeat.tex", keep(1.treated 1.treatedXlifestylechange 2.treatedXlifestylechange 3.treatedXlifestylechange) ///
			cells(b(fmt(%9.3fc) star) se(par))   ///
			stats(wbcp1 wbcp2 wbcp3 meandvwbc_zero meandvwbc_one meandvwbc_two meandvwbc_three r2_p N_clust N, fmt( %9.3fc %9.3fc  %9.3fc %9.3gc %9.3gc %9.3gc  %9.3gc %9.3gc %9.3gc ) labels("P-value smallchange" "P-value moderatechange" "P-value bigchange" "Mean of untreated DV nochange" "Mean of untreated DV smallchange" "Mean of untreated DV moderatechange" "Mean of untreated DV bigchange" "PseudoR2" "Clusters" "N") )  ///
			mlabels("meat" "meat" "meat") ///	
			mgroups("first month" "second month" "after 2 months", pattern(1 1 1) prefix(\multicolumn{@span}{c}{) suffix(}) span erepeat(\cmidrule(lr){@span}))collabels(,none) numbers style(tex) interaction("$\times$") label nolegend replace ///
			starlevels(\$^*\$ 0.10 \$^{**}\$ 0.05 \$^{***}\$ 0.01) prehead(\begin{tabular}{l*{@M}{c}} \hline \hline) ///
			posthead(\hline) prefoot(\\) postfoot(\hline \hline \end{tabular})                    			
				
			
			
capture log close


************* End *******************
